# Supplementary material for: Aspiration Is Associated with Poor Treatment Response in Pediatric Pulmonary Vein Stenosis
Source: Children (Basel). 2021 Sep 7;8(9):783. doi: 10.3390/children8090783 (PMC8471903; doi:10.3390/children8090783)
Supplement: Supplementary file 1 [file children-08-00783-s001.zip]

Archive with 1 entries (1 files):
- children-1363256-supplementary.pdf
